# Supplementary material for: Slot fidelity and ligation-dependent tribology in personalized brackets made by casting versus selective laser melting: an in vitro study
Source: Sci Rep. 2026 Jan 6;16:4780. doi: 10.1038/s41598-025-34810-w (PMC12873377; doi:10.1038/s41598-025-34810-w)
Supplement: Supplementary file 1 — Supplementary Material 1 [file 41598_2025_34810_MOESM1_ESM.xlsx]

## Sheet: Sheet1
fabrication_method	height	heighterror_nosupportside	angle_nosupportside	heighterror_supportside	angle_supportside	height_error_averagebothside	angle_averagebotside	friction_static_steelligature	friction_dynamic_steelligature	friction_static_elasticligature	friction_dynamic_elasticligature
1	611.158	137.355	8.36	124.961	30.26	131.158	19.31	89	78.3333	25	22.5
1	512.605	82.81	12.4	17.6004	30.3	50.2052	21.35	59	50.3125	21	20.5
1	430.166	36.1983	8.13	63.4688	9.46	49.8335	8.795	50	44.5	31	26.0833
1	642.15	134.876	13.21	189.425	14.48	162.15	13.845	28	26.5	5	5
1	397.315	32.4795	10.26	132.89	17.9	82.6848	14.08	73	47.8077	5	5
1	430.786	7.68575	7.2	90.7417	10.36	49.2137	8.78	58	45.32	4	4
1	403.515	94.4627	18.13	58.5076	8.41	76.4852	13.27	38	34.8571	41	35.1667
1	522.522	77.8512	8.3	7.19279	4.5	42.522	6.4	59	52.1429	22	21
1	549.8	100.165	48.42	39.4339	4.2	69.7996	26.31	26	24	5	5
1	420.869	48.595	9.2	69.6676	1.32	59.1313	5.26	22	21	4	4
1	466.741	12.1487	45.56	38.6667	25.27	25.4077	35.415	99	93.9	21	20.5
1	469.837	33.2233	18.1	53.5488	15.32	43.386	16.71	55	45.9474	4	4
1	543.596	81.5703	5.37	45.621	5.1	63.5956	5.235	87	68.5405	5	5
1	666.946	108.843	32.36	265.048	24.6	186.946	28.48	50	45.4	20	20
1	527.274	82.3967	8.27	12.1519	9.4	47.2743	8.835	49	43.2222	3	3
1	559.092	77.851	13.36	80.3336	9.4	79.0923	11.38	48	45	4	4
1	498.968	15.868	9.23	22.0688	2.5	18.9684	5.865	62	53.4375	6	6
1	553.513	66.694	7.51	80.3319	5.9	73.5129	6.705	35	28.5	29	25
1	542.356	51.818	5.59	257.19	48.2	154.504	26.895	161	126.719	23	21.5
1	433.266	10.165	9.34	48.9253	15.28	29.5452	12.31	62	49.1923	45	40.5
1	430.165	26.2808	1.44	62.1487	3.2	44.2147	2.32	63	56.5	91	82.6471
1	458.678	13.884	2.12	121.653	0	67.7683	1.06	61	53.1875	5	5
1	506.406	6.446	2.13	239.008	3.1	122.727	2.615	137	114	87	67.25
1	404.132	27.5205	1.33	5.61967	3.17	16.5701	2.25	68	56.3043	27	23.5
1	408.471	34.9588	0.32	15.8677	1.13	25.4132	0.725	69	61.5385	5	5
1	595.042	15.8677	1.2	214.215	7.6	115.042	4.4	54	45.8462	21	20.5
1	500.827	10.1653	3.16	229.091	4.11	119.628	3.635	130	72.8621	21	20.5
1	379.959	31.2398	0.44	168.843	2.35	100.041	1.395	154	50.5	27	23.4286
1	420.248	13.8842	3.36	105.619	5.18	59.7518	4.27	171	155.957	57	50.4286
1	454.339	3.47125	1.13	54.793	3.14	29.1321	2.135	138	115.5	32	26
1	444.422	30	2.9	41.1569	10.22	35.5785	6.56	27	23.5	5	5
1	404.132	30.7437	0.34	182.479	2.42	106.611	1.38	103	86.1667	45	33.6818
1	428.926	32.4793	2.19	69.6691	4.12	51.0742	3.155	54	50.3333	5	5
1	432.025	20.0828	1.1	75.8674	1.16	47.9751	1.13	49	40	5	5
1	425.827	2.2315	1.28	110.578	9.56	56.4048	5.42	26	19.3333	5	5
1	435.744	14.6282	2.48	103.14	10.26	58.8841	6.37	127	107.143	5	5
2	413.435	69.669	43.36	63.4612	33.9	66.5651	38.63	32	26.5	27	20.8889
2	435.745	52.3137	8.52	36.1965	31.4	44.2551	19.96	69	65	68	58.0588
2	415.291	54.793	10.22	74.6259	8.22	64.7095	9.22	24	22	27	26
2	480.996	20.8268	30.31	18.8347	35.58	19.8307	32.945	43	37	58	51.375
2	381.819	70.9087	4.46	125.453	13.2	98.181	8.83	28	25.5	28	21.6667
2	397.314	59.7518	3.55	105.619	41	82.6856	22.275	45	43.5	25	19.2857
2	372.522	141.57	5.13	73.3871	10.7	107.478	7.915	168	156.682	24	18.3333
2	414.057	54.7933	53	77.0937	15.5	65.9435	34.25	25	23.5	24	22
2	407.855	70.9087	33.24	73.3807	35.16	72.1447	34.2	74	55.4545	26	20.125
2	397.315	91.983	3.5	73.3874	6.13	82.6852	4.815	44	38.5	22	15.75
2	426.448	34.9582	14.14	72.1451	17.24	53.5517	15.69	55	50	22	15.75
2	414.052	54.7933	23.29	77.1022	26.55	65.9477	24.92	31	27.1429	34	28
2	335.331	150.248	6.3	139.09	27.1	144.669	16.7	22	21	25	19
2	465.294	14.6285	39.22	44.0409	60.16	29.3347	49.69	31	28	23	16.5
2	423.971	63.4705	34.29	48.5869	22.28	56.0287	28.285	47	42.2	34	25.4286
2	473.557	27.5203	33.23	14.635	26.53	21.0776	29.88	22	21	5	5
2	391.737	96.9417	7.5	79.5847	26.38	88.2632	16.94	73	70	28	21.6
2	397.938	108.099	27.19	56.0262	28	82.0625	27.595	55	46	34	29
2	504.546	12.149	2.55	209.256	43.44	110.702	22.995	47	37.1053	35	26.5455
2	426.447	11.4045	1.5	32.3967	4.21	21.9006	2.855	33	27	30	26
2	452.479	47.3552	0.56	149.752	13.36	98.5535	6.96	33	28.9	39	35
2	441.942	8.92525	3.1	70.413	24.23	39.6691	13.665	33	30	36	30.5
2	402.273	20.0822	2.23	20.496	36.54	20.2891	19.385	42	38.1	32	27
2	423.348	12.6442	6.24	25.7847	17.9	19.2145	12.07	42	36.4444	22	15.75
2	381.199	51.074	8.7	146.528	7.53	98.8009	8.115	43	38.5556	33	29
2	412.812	25.041	13.46	109.335	45.55	67.1882	29.505	70	61.1429	36	33.5
2	415.289	43.6362	1.5	85.7849	19.35	64.7106	10.425	74	62.75	267	253.3
2	400.414	52.314	4.22	106.859	17.41	79.5863	10.815	28	25	23	17.2
2	448.761	2.727	1.15	59.752	17.26	31.2395	9.205	84	73.7895	43	34.6667
2	442.562	13.8837	1.13	60.9916	25.24	37.4377	13.185	80	50.3889	27	20.8889
2	428.926	25.041	0.51	77.1074	16.6	51.0742	8.555	32	24.1429	36	29.5
2	425.827	0.24775	1.15	108.099	30.53	54.1733	15.84	44	39.625	27	20.5
2	432.645	26.2805	3.41	68.4289	13.17	47.3547	8.29	39	31.8	43	35.9333
2	408.471	16.3633	0.32	126.694	2.13	71.5287	1.225	71	55.4	29	22.2727
2	441.324	3.9665	12.59	73.3854	6.33	38.6759	9.46	58	49.5625	53	46.6923
2	438.844	11.4045	3.24	70.908	24.8	41.1563	14.02	59	48.1429	32	25.3333
1=cast
2=slm
